# Supplementary material for: Advanced Pediatric Emergency Airway Management: A Multimodality Curriculum Addressing a Rare but Critical Procedure
Source: MedEdPORTAL. 2020 Sep 4;16:10962. doi: 10.15766/mep_2374-8265.10962 (PMC7473185; doi:10.15766/mep_2374-8265.10962)
Supplement: Supplementary file 1 — Course Syllabus.docxStation 1 Didactic Videos.pptxStation 2 Needle Cricothyrotomy Cognitive Aid.pptxIntubation Teaching Feedback Rubrics.docxStation 3 Simulation.docxStation 4 Simulation.docxCurriculum Evaluation.docx [file mep_2374-8265.10962-s001.zip]

Archive with 8 entries (8 files):
- A. Course Syllabus.docx
- B. Station 1 Didactic Videos.pptx
- C. Station 2 Needle Cricothyrotomy Cognitive Aid.pptx
- D. Intubation Teaching Feedback Rubrics.docx
- E. Station 3 Simulation.docx
- F. Station 4 Simulation.docx
- G. Curriculum Evaluation.docx
- _Educational_Summary_Report_10962.pdf
